# Supplementary material for: Illness Narrative Master Plots Following Musculoskeletal Trauma and How They Change over Time, a Secondary Analysis of Data
Source: Behav Sci (Basel). 2024 Nov 19;14(11):1112. doi: 10.3390/bs14111112 (PMC11591027; doi:10.3390/bs14111112)
Supplement: Supplementary file 1 [file behavsci-14-01112-s001.zip]

Archive with 1 entries (1 files):
- behavsci-3161564-supplementary.pdf
